# Supplementary material for: The genetic variability and evolution of red-spotted grouper nervous necrosis virus quasispecies can be associated with its virulence
Source: Front Microbiol. 2023 Jun 15;14:1182695. doi: 10.3389/fmicb.2023.1182695 (PMC10308047; doi:10.3389/fmicb.2023.1182695)
Supplement: Supplementary file 1 [file Data_Sheet_1.zip]

Archive with 9 entries (9 files):
- Supplementary Material S1.docx
- Supplementary Material S2.docx
- Supplementary Material S4.docx
- Supplementary Material S5.docx
- Supplementary Material S6.docx
- Supplementary Material S7.docx
- Supplementary Material S8.docx
- Supplementary Material S9.docx
- Supplementary Tables S1-S4.xlsx
