# Supplementary material for: The genetic variability and evolution of red-spotted grouper nervous necrosis virus quasispecies can be associated with its virulence
Source: Front Microbiol. 2023 Jun 15;14:1182695. doi: 10.3389/fmicb.2023.1182695 (PMC10308047; doi:10.3389/fmicb.2023.1182695)
Supplement: Supplementary file 1 [file Data_Sheet_1.zip › Supplementary Tables S1-S4.xlsx]

## Sheet: Dl965 (sea bass)
Supplementary Table 1. Genetic characteristics of virulent red-spotted grouper nervous necrosis virus (RGNNV) quasispecies (rDl965) isolated from sea bass.
	1 dpi						5 dpi
	Dla_WT_1_r1		Dla_WT_1_r2		Dla_WT_1_r3		Dla_WT_5_r1		Dla_WT_5_r2		Dla_WT_5_r3
Attribute	RNA1	RNA2	RNA1	RNA2	RNA1	RNA2	RNA1	RNA2	RNA1	RNA2	RNA1	RNA2
Reads	4.07 × 106	4.63 × 106	4.06 × 106	4.63 × 106	2.82 × 106	5.51 × 106	3.63 × 106	4.94 × 106	5.05 × 106	4.68 × 106	4.74 × 106	5.34 × 106
Virus fragments per kilobase and million reads	77451.4	264334	76981	263504	52859.5	310267	70588.7	288030	85901.9	238758	77966.6	263308
Homologous recombinations	305685	23843	140603	70195	149872	48192	56175	44653	90152	97368	86272	60679
Non homologous recombinations	0	0	0	0	0	0	3115	0	12363	0	11450	0
Recombination frequency (rec/nt)	7.51 × 10-2	5.15 × 10-3	3.46 × 10-2	1.52 × 10-2	5.32 × 10-2	8.74 × 10-3	1.63 × 10-2	9.03 × 10-3	2.03 × 10-2	2.08 × 10-2	2.06 × 10-2	1.14 × 10-2
Mapping coverage	183126	462778	182708	459983	122225	550042	159141	489381	217097	458963	203758	526099
Mutation frequency ORF (mut/nt)	3.29 × 10-3	1.83 × 10-3	4.79 × 10-3	1.78 × 10-3	3.48 × 10-3	1.34 × 10-3	5.82 × 10-3	1.52 × 10-3	1.22 × 10-2	1.41 × 10-3	9.27 × 10-3	1.40 × 10-3
Number of SNPs normalized	4.27 × 10-6	2.00 × 10-6	4.06 × 10-6	1.96 × 10-6	5.18 × 10-6	1.64 × 10-6	4.05 × 10-6	1.84 × 10-6	1.31 × 10-6	1.84 × 10-6	1.60 × 10-6	1.64 × 10-6
Ts/Tv ratio	12.51	13.46	7.93	10.29	8.39	9.05	14.05	13.66	11.96	16.21	13.07	14.43
Min number of SNPs normalized	1.02 × 10-4	1.00 × 10-4	1.00 × 10-4	1.02 × 10-4	1.01 × 10-4	1.00 × 10-4	1.01 × 10-4	1.01 × 10-4	1.00 × 10-4	1.01 × 10-4	1.01 × 10-4	1.02 × 10-4
Max number of SNPs normalized	3.00 × 10-1	7.85 × 10-2	7.66 × 10-2	5.61 × 10-2	2.53 × 10-1	2.59 × 10-2	3.79 × 10-1	2.47 × 10-2	1.78 × 10-1	2.25 × 10-2	2.30 × 10-1	2.64 × 10-2
Number of InDels normalized	4.19 × 10-8	2.53 × 10-8	6.52 × 10-8	4.08 × 10-8	9.70 × 10-8	2.48 × 10-8	1.07 × 10-7	3.28 × 10-8	5.48 × 10-8	4.17 × 10-8	7.51 × 10-8	3.97 × 10-8
Sample nucleotide diversity	8.59 × 10-4	3.84 × 10-3	8.86 × 10-4	1.29 × 10-2	-a	1.44 × 10-2	3.95 × 10-3	-	1.53 × 10-3	-	1.07 × 10-3	-
Number of haplotypes	3	4	8	4	-	3	16	-	12	-	6	-
Normalized Shannon Index	0.04	0.01	0.23	0.08	-	0.02	0.1	-	0.12	-	0.32	-
Population nucleotide diversity	8.66 × 10-6	8.34 × 10-6	7.91 × 10-5	1.27 × 10-4	-	8.78 × 10-5	1.55 × 10-4	-	8.33 × 10-5	-	1.86 × 10-4	-
Simpson Index	0.99	1	0.81	0.96	-	0.99	0.91	-	0.89	-	0.75	-
Ginni-Simpson Index	0.01	0	0.19	0.04	-	0.01	0.09	-	0.11	-	0.25	-
Hill Index Q1	1.04	1.02	1.62	1.11	-	1.02	1.33	-	1.34	-	1.77	-
Hill Index Q2	1.01	1	1.23	1.04	-	1.01	1.09	-	1.12	-	1.33	-
Functional attribute diversity	5.15 × 10-3	4.61 × 10-2	4.96 × 10-2	1.55 × 10-1	-	8.66 × 10-2	9.48 × 10-1	-	2.02 × 10-1	-	3.22 × 10-2	-
Mutation frequency (mut/nt)	4.30 × 10-4	1.92 × 10-3	4.43 × 10-4	6.46 × 10-3	-	7.22 × 10-3	1.99 × 10-3	-	7.79 × 10-4	-	5.37 × 10-4	-
a. The absence of data is due to the fact that the values are so low that the program does not estimate a specific figure below a threshold. These results are taken into account in the analyses, including the comparative ones measured by QuasiComparer.

## Sheet: Mut270Dl965 (sea bass)
Supplementary Table 2. Genetic characteristics of low virulent red-spotted grouper nervous necrosis virus (RGNNV) quasispecies (Mut270Dl965) isolated from sea bass.
	1 dpi						5 dpi
	Dla_WT_1_r1		Dla_WT_1_r2		Dla_WT_1_r3		Dla_WT_5_r1		Dla_WT_5_r2		Dla_WT_5_r3
Attribute	RNA1	RNA2	RNA1	RNA2	RNA1	RNA2	RNA1	RNA2	RNA1	RNA2	RNA1	RNA2
Reads	1.12 × 106	3.85 × 106	5.86 × 105	4.86 × 106	7.88 × 105	2.78 × 106	4.49 × 106	2.02 × 106	4.37 × 106	5.32 × 106	4.08 × 106	4.25 × 106
Virus fragments per kilobase and million reads	23748.1	243992	9500.7	236386	15794.4	166842	88136.5	118823	74871.3	273374	75099.1	235216
Homologous recombinations	41081	0	9440	518	0	967	428352	282	385057	57904	576941	24868
Non homologous recombinations	0	0	0	0	0	0	8793	0	0	0	0	0
Recombination frequency (rec/nt)	3.66 × 10-2	0	1.61 × 10-2	1.06 × 10-4	0	3.48 × 10-4	9.75 × 10-2	1.40 × 10-4	8.81 × 10-2	1.09 × 10-2	1.42 × 10-1	5.84 × 10-3
Mapping coverage	51108.1	386480	26877.3	487386	36337.6	278577	194415	201989	191289	530097	176877	424698
Mutation frequency ORF (mut/nt)	2.38 × 10-3	2.63 × 10-3	5.54 × 10-3	1.44 × 10-3	1.95 × 10-3	1.42 × 10-3	6.26 × 10-3	1.36 × 10-3	1.12 × 10-2	1.78 × 10-3	1.29 × 10-2	1.72 × 10-3
Number of SNPs normalized	5.76 × 10-6	2.06 × 10-6	5.67 × 10-6	1.65 × 10-6	6.54 × 10-6	2.73 × 10-6	1.25 × 10-6	3.81 × 10-6	1.24 × 10-6	1.70 × 10-6	8.39 × 10-7	1.76 × 10-6
Ts/Tv ratio	6.88	3.89	6.64	3.68	7.12	3.78	10.99	4.95	9.95	10.42	8.74	5.42
Min number of SNPs normalized	1.00 × 10-4	1.00 × 10-4	2.00 × 10-4	1.00 × 10-4	2.30 × 10-4	1.00 × 10-4	1.01 × 10-4	1.00 × 10-4	1.01 × 10-4	1.00 × 10-4	1.00 × 10-4	1.00 × 10-4
Max number of SNPs normalized	1.16 × 10-1	3.70 × 10-1	4.94 × 10-1	6.35 × 10-2	1.74 × 10-1	4.50 × 10-2	5.51 × 10-1	7.21 × 10-2	5.30 × 10-1	6.34 × 10-2	1.36 × 10-1	6.42 × 10-2
Number of InDels normalized	8.46 × 10-8	2.88 × 10-8	1.62 × 10-7	3.00 × 10-8	3.54 × 10-8	5.00 × 10-8	2.29 × 10-8	5.85 × 10-8	1.51 × 10-8	4.49 × 10-8	1.36 × 10-8	5.32 × 10-8
Sample nucleotide diversity	1.13 × 10-3	3.32 × 10-3	5.46 × 10-3	2.68 × 10-3	1.31 × 10-3	2.76 × 10-3	1.14 × 10-3	3.74 × 10-3	1.35 × 10-3	2.13 × 10-2	8.59 × 10-4	-a
Number of haplotypes	8	18	9	14	13	10	11	13	6	4	6	-
Normalized Shannon Index	0.22	0.27	0.31	0.03	0.11	0.04	0.37	0.04	0.1	0.06	0.43	-
Population nucleotide diversity	1.42 × 10-4	6.49 × 10-4	1.05 × 10-3	3.54 × 10-5	7.14 × 10-5	4.38 × 10-5	2.64 × 10-4	3.91 × 10-5	1.09 × 10-4	5.71 × 10-4	1.84 × 10-4	-
Simpson Index	0.79	0.58	0.58	0.98	0.91	0.97	0.65	0.97	0.93	0.97	0.66	-
Ginni-Simpson Index	0.21	0.42	0.42	0.02	0.09	0.03	0.35	0.03	0.07	0.03	0.34	-
Hill Index Q1	1.58	2.21	1.99	1.1	1.32	1.11	2.4	1.1	1.19	1.09	2.18	-
Hill Index Q2	1.27	1.74	1.73	1.02	1.09	1.03	1.54	1.03	1.07	1.03	1.53	-
Functional attribute diversity	6.31 × 10-2	1.02	3.93 × 10-1	4.87 × 10-1	2.05 × 10-1	2.49 × 10-1	1.25 × 10-1	5.84 × 10-1	4.06 × 10-2	2.56 × 10-1	2.58 × 10-2	-
Mutation frequency (mut/nt)	5.64 × 10-4	1.75 × 10-3	2.97 × 10-3	1.35 × 10-3	6.69 × 10-4	1.40 × 10-3	5.86 × 10-4	1.93 × 10-3	1.02 × 10-3	1.06 × 10-2	4.30 × 10-4	-
a. The absence of data is due to the fact that the values are so low that the program does not estimate a specific figure below a threshold. These results are taken into account in the analyses, including the comparative ones measured by QuasiComparer.

## Sheet: Dl965 (sea bream)
Supplementary Table 3. Genetic characteristics of red-spotted grouper nervous necrosis virus (RGNNV) rDl965 quasispecies isolated from sea bream.
	1 dpi						5 dpi
	Dla_WT_1_r1		Dla_WT_1_r2		Dla_WT_1_r3		Dla_WT_5_r1		Dla_WT_5_r2		Dla_WT_5_r3
Attribute	RNA1	RNA2	RNA1	RNA2	RNA1	RNA2	RNA1	RNA2	RNA1	RNA2	RNA1	RNA2
Reads	9.87 × 105	3.29 × 106	4.34 × 106	3.10 × 106	6.87 × 105	3.68 × 106	3.75 × 106	5.77 × 106	3.10 × 106	5.54 × 106	3.47 × 106	5.99 × 106
Virus fragments per kilobase and million reads	19173.7	191833	92093.6	197392	16704.3	268407	65236.9	301134	59677.7	319871	60935.4	315022
Homologous recombinations	18044	81621	140323	27666	19224	8883	165554	12788	154423	9403	197142	1413
Non homologous recombinations	0	3322	0	0	0	0	0	0	0	0	0	0
Recombination frequency (rec/nt)	1.83 × 10-2	2.58 × 10-2	3.23 × 10-2	8.92 × 10-3	2.80 × 10-2	2.41 × 10-3	4.41 × 10-2	2.21 × 10-3	4.98 × 10-2	1.70 × 10-3	5.68 × 10-2	2.36 × 10-4
Mapping coverage	44552.8	319324	185269	288966	31247.6	365532	169787	578623	138404	555053	156009	599683
Mutation frequency ORF (mut/nt)	3.36 × 10-3	2.09 × 10-3	4.26 × 10-3	2.27 × 10-3	3.42 × 10-3	1.99 × 10-3	1.46 × 10-2	3.07 × 10-3	1.86 × 10-2	1.86 × 10-3	1.61 × 10-2	1.97 × 10-3
Number of SNPs normalized	6.70 × 10-6	2.64 × 10-6	4.39 × 10-6	3.04 × 10-6	5.71 × 10-6	2.36 × 10-6	2.67 × 10-6	1.61 × 10-6	2.78 × 10-6	1.68 × 10-6	2.51 × 10-6	1.55 × 10-6
Ts/Tv ratio	6.77	9.06	10.18	10.4	6.7	9.28	8.03	8.05	10.44	10.23	7.62	13.94
Min number of SNPs normalized	1.35 × 10-4	1.01 × 10-4	1.00 × 10-4	1.01 × 10-4	1.33 × 10-4	1.00 × 10-4	2023-04-10	1.00 × 10-4	1.02 × 10-4	1.01 × 10-4	1.00 × 10-4	1.00 × 10-4
Max number of SNPs normalized	2.80 × 10-1	6.56 × 10-2	3.26 × 10-1	7.69 × 10-2	2.14 × 10-1	4.14 × 10-2	3.48 × 10-1	6.67 × 10-1	4.57 × 10-1	1.30 × 10-1	1.06 × 10-1	3.39 × 10-1
Number of InDels normalized	1.67 × 10-7	8.73 × 10-8	4.75 × 10-8	6.84 × 10-8	1.27 × 10-7	4.26 × 10-8	1.19 × 10-7	2.02e-08	8.96 × 10-8	2.49e-08	5.13 × 10-8	2.08e-08
Sample nucleotide diversity	1.28 × 10-3	1.80 × 10-2	2.86 × 10-3	6.28 × 10-3	1.41 × 10-3	3.06 × 10-3	3.28 × 10-3	2.23 × 10-2	2.39 × 10-3	-a	1.45 × 10-3	1.91 × 10-2
Number of haplotypes	18	4	9	5	9	9	7	3	7	-	12	3
Normalized Shannon Index	0.04	0.06	0.06	0.03	0.1	0.11	0.36	0.03	0.42	-	0.08	0.02
Population nucleotide diversity	2.07 × 10-5	5.96 × 10-4	1.29 × 10-4	2.92 × 10-5	8.93 × 10-5	1.92 × 10-4	1.75 × 10-4	0.000288	2.00 × 10-4	-	4.85 × 10-5	0.000144
Simpson Index	0.97	0.98	0.96	0.98	0.92	0.9	0.57	0.99	0.58	-	0.93	0.99
Ginni-Simpson Index	0.03	0.02	0.04	0.02	0.08	0.1	0.43	0.01	0.42	-	0.07	0.01
Hill Index Q1	1.12	1.08	1.15	1.05	1.24	1.29	2	1.03	2.28	-	1.22	1.02
Hill Index Q2	1.03	1.03	1.04	1.02	1.09	1.11	1.76	1.01	1.72	-	1.07	1.01
Functional attribute diversity	3.93 × 10-1	2.16 × 10-1	2.06 × 10-1	1.26 × 10-1	1.02 × 10-1	2.21 × 10-1	1.38 × 10-1	1.34 × 10-1	1.01 × 10-1	-	1.91 × 10-1	1.15 × 10-1
Mutation frequency (mut/nt)	6.44 × 10-4	1.62 × 10-2	1.43 × 10-3	3.21 × 10-3	7.16 × 10-4	1.55E × 10-3	1.66 × 10-3	1.14 × 10-2	1.20 × 10-3	-	7.25 × 10-4	9.54 × 10-3
a. The absence of data is due to the fact that the values are so low that the program does not estimate a specific figure below a threshold. These results are taken into account in the analyses, including the comparative ones measured by QuasiComparer.

## Sheet: ANOVA analysis
Supplementary Table 4. Significant pairs variable-factor that are significant on ANOVA analysis with an alfa equal to 0.01.
Genomic segment		Variable a	Factor b	p-value
RNA1	5 dpi	Homologous recombination	Mutations c	2.31 × 10-4
		Recombination frequency	Mutations	6.31 × 10-4
	Total	Ts/Tv ratio	Mutations	9.27 × 10-5
		Mutation frequency	Host d	6.47 × 10-5
		Mutation frequency	Mutations	4.40 × 10-5
RNA2	1 dpi	Homologous recombination	Mutations	2.31 × 10-4
		Recombination frequency	Mutations	6.31 × 10-4
	5 dpi	Homologous recombination	Mutations	2.31 × 10-4
		Recombination frequency	Mutations	6.31 × 10-4
	Total	Ts/Tv ratio	Mutations	8.17 × 10-5
		Homologous recombination	Mutations	3.29 × 10-3
		Recombination frequency	Mutations	5.01 × 10-3
		Mutation frequency	Host	2.26 × 10-5
		Mutation frequency	Mutations	4.62 × 10-5
		Mutation frequency	Host	7.18 × 10-7
		Mutation frequency	Mutations	1.25 × 10-4
a Statistical analyses were performed for each genomic segment with all samples. Samples sorted by extraction period (at 1 and 5 dpi) were also analyzed.
b Statistical analyses were performed by comparing samples according to host (sea bass vs. sea bream) and the virus type (rDl965 vs. Mut270Dl965).
c Mutations = rDl965 vs Mut270Dl965
d Host = Sea bass vs sea bream
